# Supplementary material for: Berberine modulates virulence gene expression in methicillin-resistant Staphylococcus aureus through the Agr system
Source: Front Microbiol. 2026 Apr 28;17:1789015. doi: 10.3389/fmicb.2026.1789015 (PMC13161156; doi:10.3389/fmicb.2026.1789015)
Supplement: Supplementary file 1 [file Table_1.XLSX]

## Sheet: All_QC_data_infor
	A_3	A_2	A_1	B_1	B_2	B_3
Total Reads Count(#)	30221344	30182280	32700958	36389552	32698762	32683178
Total Bases Count(bp)	4391892860	4256141432	4699192724	5230885076	4735049633	4704192046
Average Read Length(bp)	145.32	141.01	143.7	143.75	144.81	143.93
Q10 Bases Count(bp)	4391523418	4255766978	4698800621	5230430171	4734613607	4703761513
Q10 Bases Ratio(%)	0.9999	0.9999	0.9999	0.9999	0.9999	0.9999
Q20 Bases Count(bp)	4363294318	4227101224	4668536690	5198121173	4703624314	4672625612
Q20 Bases Ratio(%)	0.9935	0.9932	0.9935	0.9937	0.9934	0.9933
Q30 Bases Count(bp)	4293216767	4157412124	4593926732	5117313626	4626877363	4595910438
Q30 Bases Ratio(%)	0.9775	0.9768	0.9776	0.9783	0.9772	0.977
N Bases Count(bp)	4340	4495	4704	5338	5037	4685
N Bases Ratio(%)	0	0	0	0	0	0
GC Bases Count(bp)	1615359418	1583403691	1748858107	1942004841	1772788444	1762894020
GC Bases Ratio(%)	0.3678	0.372	0.3722	0.3713	0.3744	0.3747
