# Supplementary material for: Berberine modulates virulence gene expression in methicillin-resistant Staphylococcus aureus through the Agr system
Source: Front Microbiol. 2026 Apr 28;17:1789015. doi: 10.3389/fmicb.2026.1789015 (PMC13161156; doi:10.3389/fmicb.2026.1789015)
Supplement: Supplementary file 2 [file Table_2.XLSX]

## Sheet: Sheet1
Gene ID	Fold Change	P-Value	Result	Name	Des.
SAUSA300_0772	-9	2.54e-91	down	clfA	clumping factor A
SAUSA300_1757	-7.62	3.87e-23	down	splB	serine protease SplB
SAUSA300_1756	-8.88	2.11e-34	down	splC	serine protease SplC
SAUSA300_1755	-8.94	1.29e-21	down	splD	serine protease SplD
SAUSA300_1754	-6.19	1.75e-25	down	splE	serine protease SplE
SAUSA300_1753	-6.63	7.71e-28	down	splF	serine protease SplF
SAUSA300_0951	-4.03	1.63e-43	down	sspA	V8 protease
SAUSA300_0950	-2.87	6.49e-29	down	sspB	cysteine protease precursor
SAUSA300_0605	-3.56	5.13e-06	down	sarR	staphylococcal accessory regulator R
